# Supplementary material for: Dietary Glycyl-Glutamine Supplementation Improves Growth, Immunity, Antioxidant Capacity, and Apparent Digestibility of Weaned Piglets
Source: Animals (Basel). 2025 Sep 2;15(17):2573. doi: 10.3390/ani15172573 (PMC12427411; doi:10.3390/ani15172573)
Supplement: Supplementary file 1 [file animals-15-02573-s001.zip]

Archive with 1 entries (1 files):
- animals-3773141-supplementary.pdf
